# Supplementary material for: Sesquiterpenes from the Fungus Antrodiella albocinnamomea with Cytotoxicity and Antibacterial Activity
Source: J Fungi (Basel). 2023 Apr 28;9(5):521. doi: 10.3390/jof9050521 (PMC10219565; doi:10.3390/jof9050521)
Supplement: Supplementary file 1 [file jof-09-00521-s001.zip]

Archive with 3 entries (3 files):
- Compound 1 cif.cif
- Compound 5 cif.cif
- Supporting information_JOF.pdf
